# Supplementary material for: Short-Term Treatment with Alirocumab, Flow-Dependent Dilatation of the Brachial Artery and Use of Magnetic Resonance Diffusion Tensor Imaging to Evaluate Vascular Structure: An Exploratory Pilot Study
Source: Biomedicines. 2022 Jan 11;10(1):152. doi: 10.3390/biomedicines10010152 (PMC8773704; doi:10.3390/biomedicines10010152)
Supplement: Supplementary file 1 [file biomedicines-10-00152-s001.zip]

Archive with 1 entries (1 files):
- biomedicines-1511250-sm.pdf
